# Supplementary material for: An Ultra-Stretchable Sensitive Hydrogel Sensor for Human Motion and Pulse Monitoring
Source: Micromachines (Basel). 2021 Jul 1;12(7):789. doi: 10.3390/mi12070789 (PMC8305011; doi:10.3390/mi12070789)
Supplement: Supplementary file 1 [file micromachines-12-00789-s001.zip]

Archive with 1 entries (1 files):
- micromachines-1275293-supplementary.pdf
